# Supplementary material for: Gene-based whole genome sequencing meta-analysis of 250 circulating proteins in three isolated European populations
Source: Mol Metab. 2022 Apr 30;61:101509. doi: 10.1016/j.molmet.2022.101509 (PMC9118462; doi:10.1016/j.molmet.2022.101509)
Supplement: Multimedia component 2 [file mmc2.xlsx]

## Sheet: Sheet1
Supplementary Table 1: Proteins assayed in the present study, with reason for exclusion in each cohort and final exclusion status in the meta-analysis.
Panel	Symbol	Excl MANOLIS	Excl Pomak	Excl ORCADES	Excluded
CVDIII	ALCAM	not excluded	not excluded	not excluded	FALSE
CVDIII	APN	not excluded	not excluded	not excluded	FALSE
CVDIII	AXL	not excluded	not excluded	not excluded	FALSE
CVDIII	AZU1	not excluded	not excluded	not excluded	FALSE
CVDIII	BLMHYDROLASE	not excluded	not excluded	not excluded	FALSE
CVDIII	CASP3	not excluded	not excluded	not excluded	FALSE
CVDIII	CCL15	not excluded	not excluded	not excluded	FALSE
CVDIII	CCL16	not excluded	not excluded	not excluded	FALSE
CVDIII	CCL22	not included	not included	not excluded	TRUE
CVDIII	CCL24	not excluded	not excluded	not excluded	FALSE
CVDIII	CD163	not excluded	not excluded	not excluded	FALSE
CVDIII	CD93	not excluded	not excluded	not excluded	FALSE
CVDIII	CDH5	not excluded	not excluded	not excluded	FALSE
CVDIII	CHI3L1	not excluded	not excluded	not excluded	FALSE
CVDIII	CHIT1	not excluded	not excluded	not excluded	FALSE
CVDIII	CNTN1	not excluded	not excluded	not excluded	FALSE
CVDIII	COL1A1	not excluded	not excluded	not excluded	FALSE
CVDIII	CPA1	not excluded	not excluded	not excluded	FALSE
CVDIII	CPB1	not excluded	not excluded	not excluded	FALSE
CVDIII	CSTB	not excluded	not excluded	not excluded	FALSE
CVDIII	CTSD	not excluded	not excluded	not excluded	FALSE
CVDIII	CTSZ	not excluded	not excluded	not excluded	FALSE
CVDIII	CXCL16	not excluded	not excluded	not excluded	FALSE
CVDIII	DLK1	not excluded	not excluded	not excluded	FALSE
CVDIII	EGFR	not excluded	not excluded	not excluded	FALSE
CVDIII	EPCAM	not excluded	not excluded	not excluded	FALSE
CVDIII	EPHB4	not excluded	not excluded	not excluded	FALSE
CVDIII	FABP4	not excluded	not excluded	not excluded	FALSE
CVDIII	FAS	not excluded	not excluded	not excluded	FALSE
CVDIII	GAL3	not excluded	not excluded	not excluded	FALSE
CVDIII	GAL4	not excluded	not excluded	not excluded	FALSE
CVDIII	GDF15	p-value inflation	not excluded	not excluded	TRUE
CVDIII	GP6	not included	not excluded	not included	TRUE
CVDIII	GRN	not excluded	not excluded	not excluded	FALSE
CVDIII	ICAM2	not excluded	not excluded	not excluded	FALSE
CVDIII	IGFBP1	not excluded	not excluded	not excluded	FALSE
CVDIII	IGFBP2	not excluded	not excluded	not excluded	FALSE
CVDIII	IGFBP7	not excluded	not excluded	not excluded	FALSE
CVDIII	IL17RA	not excluded	not excluded	not excluded	FALSE
CVDIII	IL18BP	not excluded	not excluded	not excluded	FALSE
CVDIII	IL1RT1	not excluded	not excluded	not excluded	FALSE
CVDIII	IL1RT2	not excluded	not excluded	not excluded	FALSE
CVDIII	IL2RA	not excluded	not excluded	not excluded	FALSE
CVDIII	IL6RA	not excluded	not excluded	not excluded	FALSE
CVDIII	ITGB2	not excluded	not excluded	not excluded	FALSE
CVDIII	JAMA	not excluded	not excluded	not excluded	FALSE
CVDIII	KLK6	not excluded	not excluded	not excluded	FALSE
CVDIII	LDLRECEPTOR	not excluded	not excluded	not excluded	FALSE
CVDIII	LTBR	not excluded	not excluded	not excluded	FALSE
CVDIII	MB	not excluded	not excluded	not excluded	FALSE
CVDIII	MCP1	not excluded	not excluded	not excluded	FALSE
CVDIII	MEPE	not excluded	not excluded	not excluded	FALSE
CVDIII	MMP2	not excluded	not excluded	not excluded	FALSE
CVDIII	MMP3	not excluded	not excluded	not excluded	FALSE
CVDIII	MMP9	not excluded	not excluded	not excluded	FALSE
CVDIII	MPO	not excluded	not excluded	not excluded	FALSE
CVDIII	NOTCH3	not excluded	not excluded	not excluded	FALSE
CVDIII	NTPROBNPCVDIII	missingness >40%	not excluded	not excluded	TRUE
CVDIII	OPG	not excluded	not excluded	not excluded	FALSE
CVDIII	OPN	not excluded	not excluded	not excluded	FALSE
CVDIII	PAI	not excluded	not excluded	not excluded	FALSE
CVDIII	PCSK9	not excluded	not excluded	not excluded	FALSE
CVDIII	PDGFSUBUNITA	not excluded	not excluded	not excluded	FALSE
CVDIII	PECAM1	not excluded	not excluded	not excluded	FALSE
CVDIII	PGLYRP1	not excluded	not excluded	not excluded	FALSE
CVDIII	PI3	not excluded	not excluded	not excluded	FALSE
CVDIII	PLC	not excluded	not excluded	not excluded	FALSE
CVDIII	PON3	not excluded	not excluded	not excluded	FALSE
CVDIII	PRTN3	not excluded	not excluded	not excluded	FALSE
CVDIII	PSPD	not excluded	not excluded	not excluded	FALSE
CVDIII	RARRES2	not excluded	not excluded	not excluded	FALSE
CVDIII	RETN	not excluded	not excluded	not excluded	FALSE
CVDIII	SCGB3A2	not excluded	not excluded	not excluded	FALSE
CVDIII	SELE	not excluded	not excluded	not excluded	FALSE
CVDIII	SELP	not excluded	not excluded	not excluded	FALSE
CVDIII	SHPS1	not excluded	not excluded	not excluded	FALSE
CVDIII	SPON1	not excluded	not excluded	not excluded	FALSE
CVDIII	ST2	not excluded	not excluded	not excluded	FALSE
CVDIII	TFF3	p-value inflation	not excluded	not excluded	TRUE
CVDIII	TFPI	not excluded	not excluded	not excluded	FALSE
CVDIII	TIMP4	not excluded	not excluded	not excluded	FALSE
CVDIII	TLT2	not excluded	not excluded	not excluded	FALSE
CVDIII	TNFR1	not excluded	not excluded	not excluded	FALSE
CVDIII	TNFR2	not excluded	not excluded	not excluded	FALSE
CVDIII	TNFRSF10C	not excluded	not excluded	not excluded	FALSE
CVDIII	TNFRSF14	not excluded	not excluded	not excluded	FALSE
CVDIII	TNFSF13B	not excluded	not excluded	not excluded	FALSE
CVDIII	TPA	not excluded	not excluded	not excluded	FALSE
CVDIII	TRAP	not excluded	not excluded	not excluded	FALSE
CVDIII	TR	not excluded	not excluded	not excluded	FALSE
CVDIII	UPA	not excluded	not excluded	not excluded	FALSE
CVDIII	UPAR	not excluded	not excluded	not excluded	FALSE
CVDIII	VWF	not excluded	not excluded	not excluded	FALSE
META	ACP6	not excluded	not excluded	not excluded	FALSE
META	ADGRE2	not excluded	not excluded	not excluded	FALSE
META	ADGRG2	not excluded	not excluded	not excluded	FALSE
META	AHCY	missingness >40%	missingness >40%	not excluded	TRUE
META	ALDH1A1	not excluded	not excluded	not excluded	FALSE
META	ANGPT2	not excluded	not excluded	not excluded	FALSE
META	ANGPTL1	not excluded	not excluded	not excluded	FALSE
META	ANGPTL7	not excluded	not excluded	not excluded	FALSE
META	ANXA11	missingness >40%	missingness >40%	not excluded	TRUE
META	ANXA4	missingness >40%	missingness >40%	not excluded	TRUE
META	APEX1	not excluded	not excluded	not excluded	FALSE
META	APLP1	not excluded	not excluded	not excluded	FALSE
META	ARG1	not excluded	not excluded	not excluded	FALSE
META	BAG6	not excluded	not excluded	not excluded	FALSE
META	CA13	not excluded	not excluded	not excluded	FALSE
META	CANT1	not excluded	not excluded	not excluded	FALSE
META	CCDC80	not excluded	not excluded	not excluded	FALSE
META	CD164	not excluded	not excluded	not excluded	FALSE
META	CD1C	not excluded	not excluded	not excluded	FALSE
META	CD2AP	not excluded	not excluded	not excluded	FALSE
META	CD79B	not excluded	not excluded	not excluded	FALSE
META	CDH2	not excluded	not excluded	not excluded	FALSE
META	CDHR5	not excluded	not excluded	not excluded	FALSE
META	CHRDL2	not excluded	not excluded	not excluded	FALSE
META	CLEC5A	not excluded	not excluded	not excluded	FALSE
META	CLMP	not excluded	not excluded	not excluded	FALSE
META	CLSTN2	not excluded	not excluded	not excluded	FALSE
META	CLUL1	not excluded	not excluded	not excluded	FALSE
META	COMT	not excluded	missingness >40%	not excluded	TRUE
META	CRKL	not excluded	not excluded	not excluded	FALSE
META	CTSH	not excluded	not excluded	not excluded	FALSE
META	CTSO	not excluded	not excluded	not excluded	FALSE
META	DAB2	missingness >40%	missingness >40%	not excluded	TRUE
META	DDC	not excluded	not excluded	not excluded	FALSE
META	DIABLO	missingness >40%	missingness >40%	not excluded	TRUE
META	DPP7	not excluded	not excluded	not excluded	FALSE
META	ENO2	not excluded	not excluded	not excluded	FALSE
META	ENPP7	not excluded	not excluded	not excluded	FALSE
META	ENTPD5	not excluded	not excluded	not excluded	FALSE
META	FAM3C	not excluded	not excluded	not excluded	FALSE
META	FBP1	not excluded	not excluded	not excluded	FALSE
META	FCRL1	not excluded	not excluded	not excluded	FALSE
META	FKBP4	not excluded	not excluded	not excluded	FALSE
META	GAL	not excluded	not excluded	not excluded	FALSE
META	GHRL	missingness >40%	not excluded	not excluded	TRUE
META	GLRX	not excluded	missingness >40%	not excluded	TRUE
META	GRAP2	not excluded	missingness >40%	not excluded	TRUE
META	HDGF	missingness >40%	missingness >40%	not excluded	TRUE
META	IGFBPL1	not excluded	not excluded	not excluded	FALSE
META	ITGB7	not excluded	not excluded	not excluded	FALSE
META	KLK10	not excluded	not excluded	not excluded	FALSE
META	KYAT1	not excluded	not excluded	not excluded	FALSE
META	LILRA5	not excluded	not excluded	not excluded	FALSE
META	LRIG1	not excluded	not excluded	not excluded	FALSE
META	LRP11	not excluded	not excluded	not excluded	FALSE
META	MCFD2	not excluded	not excluded	not excluded	FALSE
META	MEP1B	not excluded	not excluded	not excluded	FALSE
META	METRNL	not excluded	not excluded	not excluded	FALSE
META	NADK	not excluded	not excluded	not excluded	FALSE
META	NECTIN2	not excluded	not excluded	not excluded	FALSE
META	NOMO1	not excluded	not excluded	not excluded	FALSE
META	NPDC1	not excluded	not excluded	not excluded	FALSE
META	NPTXR	not excluded	not excluded	not excluded	FALSE
META	NQO2	missingness >40%	missingness >40%	not excluded	TRUE
META	NTPROBNPMETAB	duplicate	duplicate	not excluded	TRUE
META	PAG1	not excluded	not excluded	not excluded	FALSE
META	PILRB	not excluded	not excluded	not excluded	FALSE
META	PPP1R2	not excluded	not excluded	not excluded	FALSE
META	QDPR	not excluded	not excluded	not excluded	FALSE
META	REG4	not excluded	not excluded	not excluded	FALSE
META	RNASE3	not excluded	not excluded	not excluded	FALSE
META	ROR1	not excluded	not excluded	not excluded	FALSE
META	RTN4R	not excluded	not excluded	not excluded	FALSE
META	S100P	not excluded	missingness >40%	not excluded	TRUE
META	SDC4	not excluded	not excluded	not excluded	FALSE
META	SEMA3F	not excluded	not excluded	not excluded	FALSE
META	SERPINB6	not excluded	not excluded	not excluded	FALSE
META	SERPINB8	not excluded	not excluded	not excluded	FALSE
META	SIGLEC7	not excluded	not excluded	not excluded	FALSE
META	SNAP23	not excluded	missingness >40%	not excluded	TRUE
META	SOST	not excluded	not excluded	not excluded	FALSE
META	SSC4D	not excluded	not excluded	not excluded	FALSE
META	SUMF2	not excluded	not excluded	not excluded	FALSE
META	TFF2	not excluded	not excluded	not excluded	FALSE
META	THOP1	not excluded	not excluded	not excluded	FALSE
META	TINAGL1	p-value inflation	not excluded	not excluded	TRUE
META	TSHB	not excluded	not excluded	not excluded	FALSE
META	TXNDC5	not excluded	not excluded	not excluded	FALSE
META	TYMP	not excluded	not excluded	not excluded	FALSE
META	TYRO3	not excluded	not excluded	not excluded	FALSE
META	USP8	not excluded	missingness >40%	not excluded	TRUE
META	VCAN	not excluded	not excluded	not excluded	FALSE
CVDII	ACE2	not excluded	not excluded	not excluded	FALSE
CVDII	ADAMTS13	not excluded	not excluded	not excluded	FALSE
CVDII	ADM	missingness >40%	not excluded	not excluded	TRUE
CVDII	AGRP	not excluded	not excluded	not excluded	FALSE
CVDII	AMBP	not excluded	not excluded	not excluded	FALSE
CVDII	ANG1	not excluded	present as ANGPT1	not excluded	TRUE
CVDII	BMP6	not excluded	not excluded	not excluded	FALSE
CVDII	BNP	missingness >40%	missingness >40%	not excluded	TRUE
CVDII	BOC	not excluded	not excluded	not excluded	FALSE
CVDII	CA5A	not excluded	not excluded	not excluded	FALSE
CVDII	CCL17	not excluded	not excluded	not excluded	FALSE
CVDII	CCL3	not excluded	not excluded	not excluded	FALSE
CVDII	CD40L	not excluded	not excluded	not excluded	FALSE
CVDII	CD4	not excluded	not excluded	not excluded	FALSE
CVDII	CD84	not excluded	not excluded	not excluded	FALSE
CVDII	CEACAM8	not excluded	not excluded	not excluded	FALSE
CVDII	CTRC	not excluded	not excluded	not excluded	FALSE
CVDII	CTSL1	not excluded	not excluded	not excluded	FALSE
CVDII	CXCL1	not excluded	not excluded	not excluded	FALSE
CVDII	DCN	not excluded	not excluded	not excluded	FALSE
CVDII	DECR1	not excluded	not excluded	not excluded	FALSE
CVDII	DKK1	not excluded	not excluded	not excluded	FALSE
CVDII	FABP2	not excluded	not excluded	not excluded	FALSE
CVDII	FGF21	not excluded	not excluded	not excluded	FALSE
CVDII	FGF23	not excluded	not excluded	not excluded	FALSE
CVDII	FS	not excluded	not excluded	not excluded	FALSE
CVDII	GAL9	not excluded	not excluded	not excluded	FALSE
CVDII	GDF2	not excluded	not excluded	not excluded	FALSE
CVDII	GH	not excluded	not excluded	not excluded	FALSE
CVDII	GIF	not excluded	not excluded	not excluded	FALSE
CVDII	GLO1	not excluded	not excluded	not excluded	FALSE
CVDII	GT	not excluded	not excluded	not excluded	FALSE
CVDII	HAOX1	not excluded	not excluded	not excluded	FALSE
CVDII	HBEGF	not excluded	not excluded	not excluded	FALSE
CVDII	HO1	not excluded	not excluded	not excluded	FALSE
CVDII	HOSCAR	not excluded	not excluded	not excluded	FALSE
CVDII	HSP27	not excluded	not excluded	not excluded	FALSE
CVDII	IDUA	not excluded	not excluded	not excluded	FALSE
CVDII	IGGFCRECEPTORIIB	not excluded	not excluded	not excluded	FALSE
CVDII	IL16	not excluded	not excluded	not excluded	FALSE
CVDII	IL17D	not excluded	not excluded	not excluded	FALSE
CVDII	IL18	not excluded	not excluded	not excluded	FALSE
CVDII	IL1RA	not excluded	not excluded	not excluded	FALSE
CVDII	IL1RL2	not excluded	not excluded	not excluded	FALSE
CVDII	IL27	not excluded	not excluded	not excluded	FALSE
CVDII	IL4RA	not excluded	not excluded	not excluded	FALSE
CVDII	IL6	not excluded	not excluded	not excluded	FALSE
CVDII	ITGB1BP2	missingness >40%	missingness >40%	not excluded	TRUE
CVDII	KIM1	not excluded	not excluded	not excluded	FALSE
CVDII	LEP	not excluded	not excluded	not excluded	FALSE
CVDII	LOX1	p-value inflation	not excluded	not excluded	TRUE
CVDII	LPL	not excluded	not excluded	not excluded	FALSE
CVDII	MARCO	not excluded	not excluded	not excluded	FALSE
CVDII	MERTK	not excluded	not excluded	not excluded	FALSE
CVDII	MMP12	not excluded	not excluded	not excluded	FALSE
CVDII	MMP7	not excluded	not excluded	not excluded	FALSE
CVDII	NEMO	not excluded	not excluded	not excluded	FALSE
CVDII	PAPPA	not excluded	not excluded	not excluded	FALSE
CVDII	PAR1	not excluded	not excluded	not excluded	FALSE
CVDII	PARP1	not excluded	not excluded	not excluded	FALSE
CVDII	PDGFSUBUNITB	not excluded	not excluded	not excluded	FALSE
CVDII	PDL2	not excluded	not excluded	not excluded	FALSE
CVDII	PGF	not excluded	not excluded	not excluded	FALSE
CVDII	PIGR	not excluded	not excluded	not excluded	FALSE
CVDII	PRELP	not excluded	not excluded	not excluded	FALSE
CVDII	PRSS27	not excluded	not excluded	not excluded	FALSE
CVDII	PRSS8	not excluded	not excluded	not excluded	FALSE
CVDII	PSGL1	not excluded	not excluded	not excluded	FALSE
CVDII	PTX3	not excluded	not excluded	not excluded	FALSE
CVDII	RAGE	not excluded	not excluded	not excluded	FALSE
CVDII	REN	not excluded	not excluded	not excluded	FALSE
CVDII	SCF	not excluded	not excluded	not excluded	FALSE
CVDII	SERPINA12	not excluded	not excluded	not excluded	FALSE
CVDII	SLAMF7	not excluded	not excluded	not excluded	FALSE
CVDII	SOD2	not excluded	not excluded	not excluded	FALSE
CVDII	SORT1	not excluded	not excluded	not excluded	FALSE
CVDII	SPON2	not excluded	not excluded	not excluded	FALSE
CVDII	SRC	p-value inflation	not excluded	not excluded	TRUE
CVDII	STK4	not excluded	not excluded	not excluded	FALSE
CVDII	TF	not excluded	not excluded	not excluded	FALSE
CVDII	TGM2	not excluded	not excluded	not excluded	FALSE
CVDII	THBS2	not excluded	not excluded	not excluded	FALSE
CVDII	THPO	not excluded	not excluded	not excluded	FALSE
CVDII	TIE2	not excluded	not excluded	not excluded	FALSE
CVDII	TM	not excluded	not excluded	not excluded	FALSE
CVDII	TNFRSF10A	not excluded	not excluded	not excluded	FALSE
CVDII	TNFRSF11A	not excluded	not excluded	not excluded	FALSE
CVDII	TNFRSF13B	not excluded	not excluded	not excluded	FALSE
CVDII	TRAILR2	not excluded	not excluded	not excluded	FALSE
CVDII	VEGFD	not excluded	not excluded	not excluded	FALSE
CVDII	VSIG2	not excluded	not excluded	not excluded	FALSE
CVDII	XCL1	not excluded	not excluded	not excluded	FALSE
