# Supplementary material for: Gene-based whole genome sequencing meta-analysis of 250 circulating proteins in three isolated European populations
Source: Mol Metab. 2022 Apr 30;61:101509. doi: 10.1016/j.molmet.2022.101509 (PMC9118462; doi:10.1016/j.molmet.2022.101509)
Supplement: Multimedia component 3 [file mmc3.xlsx]

## Sheet: global.variant
					MANOLIS					Pomak					Orcades					meta-analysis
chromosome	position (b38)	REF	ALT	CADD score	AN	AC	beta	se	P	AN	AC	beta	se	P	AN	AC	beta	se	P	beta	se	P
17	58278036	G	A	23.6	1	2914	0.587949	0.993068	0.553407	15	3234	-0.650546	0.268649	0.015738	32	2696	-0.880489	0.206253	1.96366e-05	-0.7587	0.1614	2.603e-06
17	58275591	C	G	24.8	8	2914	0.276773	0.460249	0.548459	x	x	x	x	x	x	x	x	x	x	-0.2768	0.4602	0.5476
17	58280457	C	A	8.943	36	2914	0.19662	0.17684	0.268634	62	3234	0.118823	0.13518	0.380385	234	2696	-0.172686	0.0809021	0.0328019	-0.0568	0.0646	0.3797
17	58271628	C	T	1.771	44,2	2914	-0.282839	0.159985	0.0774498	30	3234	0.263567	0.201412	0.190749	26	2696	0.0467829	0.246033	0.849192	-0.2828	0.16	0.07708
17	58280823	A	G	4.639	2	2914	0.705195	0.698543	0.313092	x	x	x	x	x	x	x	x	x	x	-0.7052	0.6985	0.3127
17	58272835	G	A	32	x	x	x	x	x	x	x	x	x	x	31	2696	-1.31234	0.204337	1.34144e-10	-1.3123	0.2043	1.341e-10
17	58270747	T	A	25.7	x	x	x	x	x	x	x	x	x	x	2	2696	-1.27967	0.703277	0.0688232	-1.2797	0.7033	0.06882
17	58280293	C	G	3.864	x	x	x	x	x	x	x	x	x	x	2	2696	-1.29789	1.01254	0.199907	1.2979	1.0125	0.1999
17	58278932	C	T	11.49	x	x	x	x	x	3	3234	0.707647	0.589468	0.229926	x	x	x	x	x	0.7076	0.5895	0.23
17	58280816	C	A	2.524	x	x	x	x	x	10	3234	-0.297469	0.345182	0.388649	x	x	x	x	x	-0.2975	0.3452	0.3888
17	58279948	C	T	0.915	14	2914	0.00254028	0.267994	0.99012	x	x	x	x	x	x	x	x	x	x	0.0025	0.268	0.9924
17	58279525	G	A	23	2	2914	0.302651	0.949731	0.747834	x	x	x	x	x	x	x	x	x	x	0.3027	0.9497	0.75
17	58269828	C	T	3.46	3	2914	-0.283477	0.55848	0.614685	x	x	x	x	x	x	x	x	x	x	-0.2835	0.5585	0.6117
17	58279482	C	T	5.947	1	2914	1.06342	0.963429	0.269475	x	x	x	x	x	x	x	x	x	x	1.0634	0.9634	0.2697
17	58270720	C	T	14.77	11	2914	0.0463227	0.36549	0.897418	x	x	x	x	x	x	x	x	x	x	0.0463	0.3655	0.8991
17	58280970	T	A	10.02	1	2914	0.541632	0.991081	0.584453	x	x	x	x	x	x	x	x	x	x	0.5416	0.9911	0.5847
17	58279104	G	A	10.92	2	2914	0.670358	0.694596	0.334055	x	x	x	x	x	x	x	x	x	x	0.6704	0.6946	0.3345
17	58273455	A	C	27.1	25	2914	-0.868629	0.231384	0.000194055	x	x	x	x	x	x	x	x	x	x	0.8686	0.2314	0.000174
17	58279141	A	G	24.1	50	2914	-0.401491	0.152913	0.00896009	53	3234	-0.477375	0.145064	0.0010534	25	2696	-0.377271	0.240819	0.117204	0.4311	0.0964	7.792e-06
17	58279237	G	A	8.704	3	2914	-0.386734	0.577665	0.502362	x	x	x	x	x	x	x	x	x	x	-0.3867	0.5777	0.5032
17	58275522	C	T	0.024	33	2914	0.241073	0.184891	0.194454	52	3234	0.0588441	0.146191	0.689046	242	2696	-0.198682	0.0800475	0.0130627	-0.0913	0.0656	0.164
17	58271628	C	A	1.329	44,2	2914	-0.282839	0.159985	0.0774498	30	3234	0.263567	0.201412	0.190749	26	2696	0.0467829	0.246033	0.849192	-0.2828	0.16	0.07708
17	58277814	C	T	1.465	4	2914	-0.242826	0.571937	0.67051	x	x	x	x	x	x	x	x	x	x	-0.2428	0.5719	0.6712
17	58280257	T	C	2.626	x	x	x	x	x	12	3234	0.102437	0.29552	0.733665	6	2696	-0.857601	0.529044	0.105009	0.1259	0.258	0.6256
17	58271761	T	G	22.5	x	x	x	x	x	x	x	x	x	x	25	2696	-0.118197	0.22252	0.595298	0.1182	0.2225	0.5953
17	58279665	A	G	2.257	x	x	x	x	x	x	x	x	x	x	3	2696	0.351655	0.604884	0.560998	-0.3517	0.6049	0.561
17	58270865	T	G	33	22	2914	-1.22298	0.241949	6.26496e-07	x	x	x	x	x	16	2696	-1.86594	0.578773	0.00126429	1.3186	0.2232	3.483e-09
17	58270761	G	A	3.718	2	2914	0.439972	0.702242	0.53067	6	3234	-0.441648	0.445296	0.32191	8	2696	0.18443	0.419165	0.659941	-0.0224	0.2799	0.9363
17	58277785	A	C	1.79	x	x	x	x	x	9	3234	0.062021	0.342014	0.855617	1	2696	NA	inf	NA	NA	0.342	NA
17	58277965	T	C	7.624	x	x	x	x	x	x	x	x	x	x	5	2696	-0.693654	0.515292	0.178258	0.6937	0.5153	0.1783
17	58275585	C	T	6.793	1	2914	0.513958	0.993982	0.605049	x	x	x	x	x	x	x	x	x	x	0.514	0.994	0.6051
17	58271701	C	T	23.6	x	x	x	x	x	1	3234	0.117672	0.983775	0.905729	2	2696	0.400055	0.733736	0.585595	0.2991	0.5882	0.6111
17	58269929	G	A	6.365	x	x	x	x	x	x	x	x	x	x	26	2696	0.1022	0.221874	0.645069	0.1022	0.2219	0.6451
17	58279655	G	A	7.677	2	2914	-1.54966	0.675563	0.0224415	1	3234	-0.290076	0.97483	0.766416	x	x	x	x	x	-1.141	0.5553	0.03989
17	58272897	C	T	28.6	1	2914	-0.707086	0.994543	0.476635	x	x	x	x	x	x	x	x	x	x	-0.7071	0.9945	0.4771
17	58280445	C	T	21.1	x	x	x	x	x	3	3234	-0.101001	0.569894	0.860388	x	x	x	x	x	-0.101	0.5699	0.8593
17	58280907	C	T	3.6	x	x	x	x	x	15	3234	-0.450987	0.270351	0.0980387	2	2696	0.597799	0.756324	0.429294	-0.3322	0.2546	0.192
17	58280957	C	T	4.36	x	x	x	x	x	7	3234	0.259093	0.388936	0.505398	x	x	x	x	x	0.2591	0.3889	0.5053
17	58270473	A	G	6.755	4	2914	-0.165297	0.515612	0.747704	3	3234	-0.431671	0.572933	0.451191	1	2696	-0.863472	1.04733	0.409682	0.3529	0.3599	0.3269
17	58273656	C	T	23.9	1	2914	-1.22375	0.964608	0.204577	x	x	x	x	x	7	2696	-1.26714	0.739796	0.0867447	-1.2511	0.587	0.03307
17	58270745	T	C	20.4	112	2914	-0.0624622	0.106207	0.556042	74	3234	-0.231463	0.127459	0.0701509	60	2696	0.228663	0.158969	0.150317	0.0566	0.0726	0.4358
