# Supplementary material for: Gene-based whole genome sequencing meta-analysis of 250 circulating proteins in three isolated European populations
Source: Mol Metab. 2022 Apr 30;61:101509. doi: 10.1016/j.molmet.2022.101509 (PMC9118462; doi:10.1016/j.molmet.2022.101509)
Supplement: Multimedia component 4 [file mmc4.xlsx]

## Sheet: Sheet1
					HELIC MANOLIS				HELIC Pomak				ORCADES
rsID	chromosome	position (b38)	effect allele	non-effect allele	effect allele count	total genotyped alleles	allele frequency	one-sided exact binomial test	effect allele count	total genotyped alleles	allele frequency	one-sided exact binomial test	effect allele count	total genotyped alleles	allele frequency	one-sided exact binomial test	allele frequency in gnomAD exomes NFE	remark
rs28730837	17	58278036	G	A	1	2914	0.000343171	5.6e-22	15	3234	0.00463822	1.19e-11	32	2696	0.0118694	0.00727	0.018	strongly depleted in MANOLIS and Pomak
rs119468010	17	58272835	G	A									31	2696	0.0114985	6.3e-10	0.003	strongly enriched in ORCADES
rs140636390	17	58273455	A	C	25	2914	0.00857927	2.39e-46									5.28e-05	strongly enriched in MANOLIS
rs56378716	17	58279141	A	G	50	2914	0.0171585	0.088	53	3234	0.0163884	0.14	25	2696	0.009273	0.0177	0.014	no difference
rs35897051	17	58270865	T	G	22	2914	0.00754976	0.39					16	2696	0.00593472	0.301	0.007	no difference
