# Supplementary material for: Gene-based whole genome sequencing meta-analysis of 250 circulating proteins in three isolated European populations
Source: Mol Metab. 2022 Apr 30;61:101509. doi: 10.1016/j.molmet.2022.101509 (PMC9118462; doi:10.1016/j.molmet.2022.101509)
Supplement: Multimedia component 5 [file mmc5.xlsx]

## Sheet: S4
	null analysis (clinical predictors only)																	Reiner et al. score	Reiner et al. stratified		New score	new score, stratified		updated score (including present study)	updated score, stratified (serum only)	Reiner et al. and MPO burden		MPO burden alone	New score and MPO burden		updated score and MPO burden
phenotype	PC1	PC2	PC3	PC4	PC5	PC6	PC7	PC8	PC9	PC10	sex	age	hypertension	hyperlipidemia	poor glycaemic control	obesity	smoking status		plasma	serum		plasma	serum			Reiner et al. (MPO excluded)	MPO burden		new score	MPO burden	updated score	MPO burden
stroke.srhd.subarachnoid	0.673052	0.402781	0.916571	0.000929464	0.0593213	0.130527	0.041562	0.527885	0.905898	0.909774	1.40003e-16	1.15724e-06	1.29994e-11	0.393498	0.145476	0.183182	3.47143e-32	0.164675	0.698624	0.628387	0.564365	0.946406	0.274674	0.916544	0.943286	0.157041	0.678199	0.545875	0.422615	0.686805	0.927727	0.64185
stroke.hd.subarachnoid	0.867474	0.527653	0.797197	0.00310312	0.00987465	0.165818	0.0834923	0.849085	0.168483	0.970555	6.17142e-18	9.65919e-05	4.38209e-10	0.496101	0.249497	0.0710396	4.84873e-32	0.321744	0.842059	0.364173	0.72049	0.915001	0.578929	0.693157	0.694514	0.29667	0.835565	0.718271	0.600237	0.837018	0.667814	0.845473
stroke.srhd.intracerebral	0.142035	0.119845	0.817207	0.0308324	0.0186253	0.33923	0.57469	0.607045	0.596687	0.444281	8.72012e-08	1.67829e-70	3.8524e-22	0.0755521	0.0126845	0.644513	0.00014561	0.566036	0.869695	0.115549	0.668838	0.558013	0.841146	0.604971	0.363451	0.553643	0.56405	0.401801	0.707435	0.524224	0.562126	0.603528
stroke.hd.intracerebral	0.214584	0.170157	0.560757	0.0357642	0.032349	0.305963	0.339519	0.752039	0.783073	0.170652	7.48644e-08	7.57363e-68	2.91621e-25	0.0457983	0.00820608	0.308669	8.94314e-05	0.669927	0.967014	0.308459	0.436485	0.471682	0.774728	0.760229	0.458501	0.672192	0.355167	0.247421	0.309501	0.30095	0.814931	0.365798
stroke.srhd.ischaemic	0.000107437	0.0212223	0.153135	1.33317e-09	1.52291e-06	0.00855735	0.281956	0.0304171	1.27915e-08	0.408881	2.66916e-74	0	6.2674e-87	5.16571e-11	4.07115e-66	3.3309e-35	1.33858e-77	0.0101838	0.249222	0.512897	0.413341	0.484797	0.681917	0.560446	0.766766	0.00835795	0.939149	0.92059	0.486506	0.982624	0.639699	0.983847
stroke.hd.ischaemic	0.000108865	0.0195429	0.164814	1.81786e-09	1.91462e-06	0.00862536	0.276506	0.0274028	9.5879e-09	0.343026	9.38576e-74	0	2.76412e-86	1.07121e-10	1.11057e-66	2.5386e-34	1.64785e-77	0.0077324	0.263397	0.549099	0.424252	0.481121	0.719778	0.520913	0.716315	0.0062369	0.887503	0.873207	0.505249	0.936864	0.591611	0.928466
stroke.srhd.all	4.65125e-05	0.0555301	0.108704	2.25854e-16	1.2959e-15	0.0157123	0.251803	0.236138	8.56953e-07	0.152464	1.49486e-61	0	9.9235e-111	2.95737e-19	2.69042e-65	6.67545e-56	1.2124e-150	0.00182721	0.11428	0.127758	0.360132	0.483716	0.540751	0.242377	0.330755	0.00155157	0.496413	0.42809	0.363883	0.461647	0.286624	0.502185
stroke.hd.all	1.60743e-05	0.0876701	0.334088	2.70771e-12	4.22636e-09	0.00196422	0.173367	0.0463656	2.12159e-08	0.766319	6.3958e-51	0	1.55046e-107	1.55675e-06	3.49414e-59	8.81619e-23	2.75588e-97	0.00426457	0.298744	0.356377	0.439165	0.585523	0.545192	0.251553	0.303355	0.00347514	0.621158	0.561541	0.551862	0.569008	0.315578	0.628362
cad.nochronic.withsr	0.221915	1.06969e-16	2.32049e-40	3.33037e-16	2.67558e-18	0.265603	0.111039	0.000715242	1.04994e-14	0.00652533	0	0	1.0092e-235	0	9.52488e-127	3.36217e-202	0	0.00313412	0.0230442	0.101043	0.995324	0.699524	0.459881	0.993635	0.837225	0.0027454	0.698725	0.655358	0.765549	0.62086	0.941279	0.609955
cad.nochronic.hd	0.00729845	1.35234e-16	3.22817e-40	1.49403e-17	1.02592e-17	0.151357	0.108793	0.00616069	8.9811e-17	0.00367052	0	0	1.27653e-233	0	1.45254e-123	2.70039e-177	3.42069e-290	0.00840191	0.0679993	0.0907448	0.608239	0.907449	0.193486	0.604873	0.519401	0.00733664	0.981298	0.988259	0.705785	0.891846	0.655826	0.871807
cad.chronic.withsr	0.0441931	7.54563e-21	1.4193e-58	2.03335e-19	5.95037e-18	0.250446	0.84427	0.00653901	1.67146e-16	2.44972e-07	0	0	1.11803e-271	0	4.99317e-183	0	0	0.00359601	0.00304926	0.0386722	0.0588969	0.0535553	0.72569	0.131544	0.476595	0.00303538	0.845549	0.805769	0.0212189	0.912072	0.123154	0.908789
cad.chronic.hd	0.299331	3.24417e-20	7.9538e-60	3.40485e-20	6.10612e-18	0.172308	0.897182	0.0287282	2.78903e-18	1.58591e-07	0	0	3.68359e-276	0	1.59137e-186	0	0	0.00369751	0.00625068	0.0236342	0.090128	0.0627866	0.942306	0.172316	0.557324	0.00310965	0.975287	0.979933	0.0467726	0.932411	0.167547	0.930509
