# Supplementary material for: Gene-based whole genome sequencing meta-analysis of 250 circulating proteins in three isolated European populations
Source: Mol Metab. 2022 Apr 30;61:101509. doi: 10.1016/j.molmet.2022.101509 (PMC9118462; doi:10.1016/j.molmet.2022.101509)
Supplement: Multimedia component 6 [file mmc6.xlsx]

## Sheet: S5
disease	subtype	diagnosis	case number
stroke	Subarachnoid	diagnosed	1528
		Self-reported+ diagnosed	1771
	Intracerebral	Diagnosed	1959
		Self-reported+diagnosed	2145
	ischaemic	Diagnosed	9740
		Self-reported+diagnosed	9762
	All	Diagnosed	12441
		Self-reported+diagnosed	17148
CAD	Acute	Diagnosed	32456
		Self-reported+diagnosed	35143
	Acute+chronic	Diagnosed	50109
		Self-reported+diagnosed	51553
