# Supplementary material for: Gene-based whole genome sequencing meta-analysis of 250 circulating proteins in three isolated European populations
Source: Mol Metab. 2022 Apr 30;61:101509. doi: 10.1016/j.molmet.2022.101509 (PMC9118462; doi:10.1016/j.molmet.2022.101509)
Supplement: Multimedia component 7 [file mmc7.xlsx]

## Sheet: S6
Lead SNP	position build 38	position build 37	EAF	Effect size	MPO Levels	source	old score (Rainer et al)	old score (Rainer et al.) serum	old score (Rainer et al.) plasma	new score (added Folkersen et al., Sun et al.)	new score serum	new score plasma	updated score (adding variants from this study)	updated score serum	updated score plasma
rs2814778	1:159204893	1:159174683	0.78	−0.21	Serum	Reiner et al. 2013	x	x		x	x		x	x
rs1224023216	1:186989466	1:186958598	0.997	1.5221	Serum	this study							removed(LD)
rs505102	1:196650372	1:196619502	0.71	−0.15	Serum	Reiner et al. 2013	removed in Rainer(LD)			removed in Rainer(LD)			removed in Rainer(LD)
rs1572998904	1:196662985	1:196632115	0.7868	0.276	Serum	this study							removed(LD)
rs6680396	1:196663340	1:196632470	0.22	−0.13	Serum	Reiner et al. 2013	removed in Rainer(LD)						removed(LD)
rs800292	1:196673103	1:196642233	0.23	−0.15	Serum	Reiner et al. 2013	x	x		x	x		x	x
rs10753459	1:229440017	1:229575764	0.18	0.0982	Plasma	Folkersen et al. 2020				x		x	x		x
rs12049351	1:229582254	1:229718001	0.79	−0.05	Plasma	Reiner et al. 2013	x		x	removed(LD)			removed(LD)
rs2144300	1:230159169	1:230294916	0.39	−0.05	Serum	Reiner et al. 2013	x	x		x	x		x	x
rs757081	11:17330136	11:17351683	0.66	-0.092	Plasma	Folkersen et al. 2020				removed			removed
rs117579367	11:80035273	11:79746316	0.002	-2.0528	Serum	this study							x	x
rs565120598	13:62026244	13:62600377	0.0094	-0.9277	Serum	this study							x	x
rs1226470458	13:66497963	13:67072095	0.998	-2.2815	Serum	this study							removed(LD)
rs7502971	17:40030248	17:38186501	0.37	-0.0498	Plasma	Folkersen et al. 2020				removed(LD)			removed(LD)
rs35897051	17:58270865	17:56348226	0.007	−0.31	Serum	Reiner et al. 2013	removed(rare)			removed(rare)			removed(rare)
rs35897051	17:58270865	17:56348226	0.00615	-1.5574	Plasma	Sun et al. 2018	removed(rare)			removed(rare)			removed(rare)
rs35897051	17:58270865	17:56348226	0.993	1.223	Serum	this study	removed(rare)			removed(rare)			removed(rare)
rs28730837	17:58278036	17:56355397	0.014	−0.27	Serum	Reiner et al. 2013	removed(rare)			removed(rare)			removed(rare)
rs56378716	17:58279141	17:56356502	0.02	-0.5	Plasma	Folkersen et al. 2017				removed(LD)			removed(LD)
rs34097845	17:58281068	17:56358429	0.057	-0.3993	Plasma	Folkersen et al. 2020				removed(rare)			removed(rare)
rs34097845	17:58281068	17:56358429	0.067304	-0.5736	Plasma	Sun et al. 2018				removed(rare)			x		x
rs11079341	17:58290271	17:56367632	0.85	-0.1738	Plasma	Folkersen et al. 2020				x		x	x		x
rs12940923	17:58292488	17:56369849	0.84	−0.07	Plasma	Reiner et al. 2013	x		x	removed(LD)			removed(LD)
rs2680701	17:58360940	17:56438301	0.81	−0.06	Plasma	Reiner et al. 2013	x		x	removed(LD)			removed(LD)
rs9911753	17:58905813	17:56983174	0.39	−0.05	Plasma	Reiner et al. 2013	x		x	x		x	x		x
rs8081967	17:58995340	17:57072701	0.36	−0.05	Serum	Reiner et al. 2013	x	x		removed(LD)			removed(LD)
rs6503905	17:59210093	17:57287454	0.37	−0.06	Plasma	Reiner et al. 2013	x		x	x		x	x		x
rs187961334	17:60779762	17:58857123	0.0069	-0.7795	Plasma	Folkersen et al. 2020				removed(rare)			removed(rare)
rs10418923	19:16137501	19:16248311	0.29	-0.0629	Plasma	Folkersen et al. 2020				x		x	x		x
novel	2:65459771	2:65686905	0.003	-1.8514	Serum	this study							removed(novel)
rs6042507	20:1478415	20:1459060	0.11	−0.09	Serum	Reiner et al. 2013	x	x		x	x		x	x
rs6034875	20:17647082	20:17627727	0.58	-0.0653	Plasma	Folkersen et al. 2020				x		x	x		x
rs136681	22:44847578	22:45243458	0.2359	0.1605	Serum	this study							x	x
rs150918492	3:128670816	3:128389659	0.26	-0.0648	Plasma	Folkersen et al. 2020				x		x	x		x
rs572943642	3:187018826	3:186736614	0.991	-1.0853	Serum	this study							removed(LD)
rs142664310	3:26911837	3:26953328	0.0513	-0.3505	Serum	this study							x	x
rs1005389467	4:139741925	4:140663079	0.006	-0.9804	Serum	this study							removed(LD)
rs191668554	4:170918463	4:171839614	0.986	-0.9722	Serum	this study							x	x
rs2871357	4:183385222	4:184306375	0.05	0.3357	Serum	this study							x	x
rs9332739	6:31936027	6:31903804	0.044	−0.12	Serum	Reiner et al. 2013	x	x		x	x		x	x
rs1150754	6:32082981	6:32050758	0.15	-0.0636	Plasma	Folkersen et al. 2020				x		x	x		x
rs9267812	6:32160617	6:32128394	0.1581	0.1929	Serum	this study							x	x
rs3134931	6:32222843	6:32190620	0.73	−0.05	Serum	Reiner et al. 2013	x	x		x	x		x	x
rs374997860	7:27784517	7:27824136	0.975	0.6674	Serum	this study							x	x
rs576381206	8:127731454	8:128743700	0.02	-0.5514	Serum	this study							x	x
rs10103048	8:129590035	8:130602281	0.42	0.072	Plasma	Folkersen et al. 2020				x		x	x		x
rs1390943	8:20224379	8:20081890	0.33	−0.05	Serum	Reiner et al. 2013	x	x		x	x		x	x
